# Supplementary material for: Dynamics of Bcl-xL in Water and Membrane: Molecular Simulations
Source: PLoS One. 2013 Oct 8;8(10):e76837. doi: 10.1371/journal.pone.0076837 (PMC3792877; doi:10.1371/journal.pone.0076837)
Supplement: Movie S1 — Dynamics of Bcl-xl in implicit water. (ZIP) [file pone.0076837.s018.zip]

Archive with 1 entries (1 files):
- S1.avi
